# Supplementary material for: Rhodium hydride enabled enantioselective intermolecular C–H silylation to access acyclic stereogenic Si–H
Source: Nat Commun. 2022 Feb 14;13:847. doi: 10.1038/s41467-022-28439-w (PMC8844420; doi:10.1038/s41467-022-28439-w)
Supplement: Supplementary file 3 — Source Data [file 41467_2022_28439_MOESM3_ESM.xlsx]

## Sheet: Sheet1
Time/min	Concentration of 3cn/(mol/L)		Time/min	Concentration of D-3cn/(mol/L)
0	0.011544		0	0.00962
19	0.013468		35	0.011544
35	0.015392		70	0.013468
53	0.017316		104	0.015392
71	0.01924
87	0.021164
